# Supplementary material for: Dual Molecular Diagnoses of Recessive Disorders in a Child from Consanguineous Parents: Case Report and Literature Review
Source: Genes (Basel). 2022 Dec 16;13(12):2377. doi: 10.3390/genes13122377 (PMC9778442; doi:10.3390/genes13122377)
Supplement: Supplementary file 1 [file genes-13-02377-s001.zip]

Archive with 1 entries (1 files):
- genes-2089851-supplementary.pdf
